# Supplementary material for: Adipocyte inflammation is the primary driver of hepatic insulin resistance in a human iPSC-based microphysiological system
Source: Nat Commun. 2024 Sep 12;15:7991. doi: 10.1038/s41467-024-52258-w (PMC11393072; doi:10.1038/s41467-024-52258-w)
Supplement: Supplementary file 4 — Supplementary Data 1 [file 41467_2024_52258_MOESM4_ESM.xlsx]

## Sheet: Fig1a
Statistic method:	unpaired two-tailed t test											Sample number (n)	n=
	Discovery?	P value	Mean of iHEP-MPS	Mean of iHEP-TC	Difference	SE of difference	t ratio	df				Flow
D3	Yes	0.003084	16.24	7.11	9.126	2.786	3.276	25				D3	14
D5	Yes	0.000475	25.81	9.555	16.25	4.022	4.041	24				D5	12
D7	Yes	8.6e-05	22.21	10.35	11.85	2.514	4.714	24				D7	12
D9	Yes	3.3e-05	18.65	6.982	11.67	2.272	5.136	23				D9	14
D11	Yes	0.009729	29.31	12.47	16.84	4.991	3.374	8				D11	5
D13	Yes	0.008376	18.99	8.542	10.45	3.551	2.942	19				D13	10
D15	No	0.107209	13.66	5.716	7.944	4.489	1.77	10				D15	5
												Static
												D3	13
												D5	14
												D7	14
												D9	11
												D11	5
												D13	11
												D15	7

## Sheet: Fig1b
Statistic method:	unpaired two-tailed t test											Sample number (n)	n=
	Below threshold?	P value	Mean of iHEP-MPS	Mean of iHEP-TC	Difference	SE of difference	t ratio	df				All groups	3
D3	Yes	0.004664	33.73	11.15	22.57	3.956	5.706	4
D5	Yes	0.000912	51.3	10.44	40.86	4.633	8.819	4
D7	Yes	0.028822	41.97	12.49	29.48	8.825	3.341	4
D9	Yes	0.000287	48.95	10.11	38.84	3.269	11.88	4
D11	Yes	0.001247	49.88	9.775	40.11	4.935	8.127	4
D13	Yes	9.2e-05	51.31	7.06	44.25	2.788	15.87	4
D15	Yes	0.001659	36.74	6.475	30.27	4.015	7.538	4

## Sheet: Fig1c
Statistic method:	one-way ANOVA then Tukey's test											Sample number (n)	n=
												Basal	4
Number of families	1											Glucagon	3
Number of comparisons per family	3											Insulin	4
Alpha	0.05
Tukey's multiple comparisons test	Mean Diff.	95.00% CI of diff.	Below threshold?	Summary	Adjusted P Value
Basal vs. Glucagon	-0.2537	-0.5538 to 0.04645	No	ns	0.0958	A-B
Basal vs. Insulin	0.2941	0.01619 to 0.5720	Yes	*	0.0392	A-C
Glucagon vs. Insulin	0.5478	0.2476 to 0.8479	Yes	**	0.0021	B-C
Test details	Mean 1	Mean 2	Mean Diff.	SE of diff.	n1	n2	q	DF
Basal vs. Glucagon	-0.09551	0.1582	-0.2537	0.105	4	3	3.416	8
Basal vs. Insulin	-0.09551	-0.3896	0.2941	0.09725	4	4	4.276	8
Glucagon vs. Insulin	0.1582	-0.3896	0.5478	0.105	3	4	7.375	8
Compact letter display
Glucagon	A
Basal	A
Insulin	B

## Sheet: Fig1d
Statistic method:	unpaired two-tailed t test											Sample number (n)	n=
	Below threshold?	P value	Mean of Glucagon	Mean of Insulin	Difference	SE of difference	t ratio	df				Glucogan
PCK1	Yes	0.0336	1	0.26158	0.73842	0.25412	2.9058	5				SREBP1c	4
G6PC	Yes	0.0135	1	0.24278	0.75722	0.20264	3.7369	5				All others	3
GCK	Yes	0.0046	1	4.3555	-3.3555	0.68877	4.8717	5				Insulin
SREBP1c	Yes	0.0078	1	2.2579	-1.2579	0.32084	3.9205	6				All groups	4

## Sheet: Fig1i
Statistic method:	Correlation tests											Sample number (n)	n=
	Cell Ratio vs. total FA	Cell Ratio vs. Flurecent FA			total FA vs. Flurecent FA							Total FA
Pearson r				Pearson r								1	4
r	0.9992	0.9978		r	0.9996							5	4
95% confidence interval				95% confidence interval								30	3
R squared	0.9985	0.9956		R squared	0.9993							Fluorescent
												All groups	3
P value				P value
P (two-tailed)	0.025	0.0424		P (two-tailed)	0.0173
P value summary	*	*		P value summary	*
Significant? (alpha = 0.05)	Yes	Yes		Significant? (alpha = 0.05)	Yes
Number of XY Pairs	3	3		Number of XY Pairs	3

## Sheet: Fig1j
Statistic method:	one-way ANOVA then Dunnett's											Sample number (n)	n=
												5:1	7
Number of families	1											All others	4
Number of comparisons per family	5
Alpha	0.05
Dunnett's multiple comparisons test	Mean Diff.	95.00% CI of diff.	Below threshold?	Summary	Adjusted P Value	A-?
0:1 vs. 1:1	0.0351	-0.4833 to 0.5535	No	ns	0.9998	B	1:1
0:1 vs. 2:1	0.09573	-0.4227 to 0.6141	No	ns	0.9799	C	2:1
0:1 vs. 5:1	0.103	-0.3565 to 0.5625	No	ns	0.9559	D	5:1
0:1 vs. 15:1	-0.1295	-0.6479 to 0.3889	No	ns	0.9334	E	15:1
0:1 vs. 30:1	-0.6816	-1.200 to -0.1632	Yes	**	0.0076	F	30:1
Test details	Mean 1	Mean 2	Mean Diff.	SE of diff.	n1	n2	q	DF
0:1 vs. 1:1	-0.2278	-0.2629	0.0351	0.1911	4	4	0.1837	21
0:1 vs. 2:1	-0.2278	-0.3235	0.09573	0.1911	4	4	0.501	21
0:1 vs. 5:1	-0.2278	-0.3308	0.103	0.1694	4	7	0.6081	21
0:1 vs. 15:1	-0.2278	-0.09833	-0.1295	0.1911	4	4	0.6777	21
0:1 vs. 30:1	-0.2278	0.4538	-0.6816	0.1911	4	4	3.568	21
Similar significant level (p<0.05) even in Tukey's test
Number of families	1
Number of comparisons per family	15
Alpha	0.05
Tukey's multiple comparisons test	Mean Diff.	95.00% CI of diff.	Below threshold?	Summary	Adjusted P Value
0:1 vs. 1:1	0.0351	-0.5626 to 0.6328	No	ns	>0.9999	A-B
0:1 vs. 2:1	0.09573	-0.5020 to 0.6934	No	ns	0.9956	A-C
0:1 vs. 5:1	0.103	-0.4268 to 0.6328	No	ns	0.9892	A-D
0:1 vs. 15:1	-0.1295	-0.7272 to 0.4682	No	ns	0.9826	A-E
0:1 vs. 30:1	-0.6816	-1.279 to -0.08393	Yes	*	0.0195	A-F
1:1 vs. 2:1	0.06063	-0.5371 to 0.6583	No	ns	0.9995	B-C
1:1 vs. 5:1	0.06789	-0.4619 to 0.5977	No	ns	0.9985	B-D
1:1 vs. 15:1	-0.1646	-0.7623 to 0.4331	No	ns	0.9516	B-E
1:1 vs. 30:1	-0.7167	-1.314 to -0.1190	Yes	*	0.013	B-F
2:1 vs. 5:1	0.007258	-0.5226 to 0.5371	No	ns	>0.9999	C-D
2:1 vs. 15:1	-0.2252	-0.8229 to 0.3725	No	ns	0.8419	C-E
2:1 vs. 30:1	-0.7774	-1.375 to -0.1797	Yes	**	0.0063	C-F
5:1 vs. 15:1	-0.2325	-0.7623 to 0.2974	No	ns	0.7421	D-E
5:1 vs. 30:1	-0.7846	-1.314 to -0.2548	Yes	**	0.0017	D-F
15:1 vs. 30:1	-0.5522	-1.150 to 0.04554	No	ns	0.0811	E-F
Test details	Mean 1	Mean 2	Mean Diff.	SE of diff.	n1	n2	q	DF
0:1 vs. 1:1	-0.2278	-0.2629	0.0351	0.1911	4	4	0.2598	21
0:1 vs. 2:1	-0.2278	-0.3235	0.09573	0.1911	4	4	0.7086	21
0:1 vs. 5:1	-0.2278	-0.3308	0.103	0.1694	4	7	0.86	21
0:1 vs. 15:1	-0.2278	-0.09833	-0.1295	0.1911	4	4	0.9584	21
0:1 vs. 30:1	-0.2278	0.4538	-0.6816	0.1911	4	4	5.046	21
1:1 vs. 2:1	-0.2629	-0.3235	0.06063	0.1911	4	4	0.4488	21
1:1 vs. 5:1	-0.2629	-0.3308	0.06789	0.1694	4	7	0.5669	21
1:1 vs. 15:1	-0.2629	-0.09833	-0.1646	0.1911	4	4	1.218	21
1:1 vs. 30:1	-0.2629	0.4538	-0.7167	0.1911	4	4	5.305	21
2:1 vs. 5:1	-0.3235	-0.3308	0.007258	0.1694	4	7	0.06061	21
2:1 vs. 15:1	-0.3235	-0.09833	-0.2252	0.1911	4	4	1.667	21
2:1 vs. 30:1	-0.3235	0.4538	-0.7774	0.1911	4	4	5.754	21
5:1 vs. 15:1	-0.3308	-0.09833	-0.2325	0.1694	7	4	1.941	21
5:1 vs. 30:1	-0.3308	0.4538	-0.7846	0.1694	7	4	6.552	21
15:1 vs. 30:1	-0.09833	0.4538	-0.5522	0.1911	4	4	4.087	21
Compact letter display
30:1	A
15:1	A B
0:1	B
1:1	B
2:1	B
5:1	B

## Sheet: Fig2c
Statistic method:	unpaired two-tailed t test											Sample number (n)	n=
	Discovery?		Mean of Fat control	Mean of M1+Fat	Difference	SE of difference	t ratio	df	q value			All iADIPO groups	4
iAdipo	Yes	0.000349	1	0.3831	0.6169	0.08506	7.253	6	0.000353			all iHEP groups	3
iHeps	No	0.037601	1	2.504	-1.504	0.4913	3.062	4	0.018989

## Sheet: Fig2d
Statistic method:	unpaired two-tailed t test											Sample number (n)	n=
	Discovery?	P value	Mean of iAdipo Control	Mean of M1+iAdipo	Difference	SE of difference	t ratio	df	q value			All LDH groups	3
LDH mU/mL	No	0.086396	127	170	-42.97	18.99	2.263	4	0.08726			All others	4
Fatty Acid (RFU)	No	0.00338	1	2.581	-1.581	0.3375	4.685	6	0.010241
Glycerol (x10 µg/mL)	No	0.023367	1.637	3.35	-1.713	0.567	3.021	6	0.0354

## Sheet: Fig2e
Statistic method:	unpaired two-tailed t test											Sample number (n)	n=
	Below threshold?	P value	Mean of iAdipo only	Mean of M1-co-iAdipo	Difference	SE of difference	t ratio	df				All groups	4
GLUT4	Yes	0.009685	1	0.1355	0.8645	0.2315	3.735	6
FATP1	Yes	0.04869	1	0.5342	0.4658	0.1888	2.466	6
HSL	No	0.4143	1	0.6066	0.3934	0.4487	0.8768	6
AQ	Yes	0.025483	1	0.05609	0.9439	0.3195	2.954	6
LEP	Yes	0.037174	1	7.43	-6.43	2.411	2.667	6
TNFα	Yes	0.025181	1	352.4	-351.4	118.6	2.963	6
IL6	Yes	0.043735	1	9.006	-8.006	3.145	2.546	6

## Sheet: Fig2f
Statistic method:	unpaired two-tailed t test											Sample number (n)	n=
	Below threshold?	P value	Mean of iAdipo only	Mean of M1-co-iAdipo	Difference	SE of difference	t ratio	df				iADIPO only
TNFα	Yes	0.016848	1	10.49	-9.486	2.403	3.948	4				NFKB2	4
NFKB1	Yes	0.00991	1	3.262	-2.262	0.4899	4.616	4				All others	3
NFKB2	Yes	0.047324	1	5.227	-4.227	1.616	2.616	5				M1-iADIPO
PCK1	Yes	0.032275	1	5.669	-4.669	1.45	3.22	4				All groups	3
GCK	No	0.28505	1	4.201	-3.201	2.596	1.233	4
SREBF1	No	0.339804	1	2.28	-1.28	1.182	1.083	4

[truncated: 39 more sheets: Fig2g, Fig2h, Fig2i, Fig3c, Fig3d, Fig3e, Fig3f, Fig3g, Fig3h, Fig4b, Fig4c, Fig4d, Fig4e, Fig4f, Fig4g, Fig4i, Fig4j, Fig4k, Sup Fig1b, Sup Fig1c …]
