# Supplementary material for: Adipocyte inflammation is the primary driver of hepatic insulin resistance in a human iPSC-based microphysiological system
Source: Nat Commun. 2024 Sep 12;15:7991. doi: 10.1038/s41467-024-52258-w (PMC11393072; doi:10.1038/s41467-024-52258-w)
Supplement: Supplementary file 6 — Source Data [file 41467_2024_52258_MOESM6_ESM.xlsx]

## Sheet: Fig1a
	iHEP-MPS															iHEP-TC
D3	36.94	31.29	22.16	8.94	20.84	13.18	13.17	16.95	17.15	17.81	7.41	5.91	11.08	4.47		5.48	3.97	3.48	8.87	14.38	11.51	13.24	4.27	3.24	4.43	7.19	5.75	6.62
D5	45.16	61.22	26.06	18.9	18.99	20.98	20.45	25.25	28.04	22.15	13.03	9.45				7.67	10.89	5.45	10.85	12.86	21	16.55	5.61	6.65	5.61	5.42	6.43	10.5	8.28
D7	27.67	29.38	36.42	14.16	23.73	18.55	23.03	25.01	20.29	22.93	18.21	7.08				8.05	8.02	7.55	20.2	19.2	18.45	11.65	6.68	7.28	3.11	10.1	9.6	9.23	5.82
D9	20.94	20.75	27.34	31.57	2.86	19.1	21.59	19.37	22.77	17.56	10.71	17.11	13.67	15.79		12.52	7.81	9.33	12.0098	7.46	3.53	3.32	6.26	3.9	4.66	6
D11	15.09	23.91	26.72	38.65	42.17											14.24	11.31	13.61	11.83	11.3621
D13	24.81	37.17	33.52	6.19	2.46	13.36	19.33	17.7	18.59	16.76						19.83	4.36	10.9	6.44	6.1	12.41	9.86712	5.66	6.81	5.91	5.68
D15	11.54	31.66	16.55	3.59	4.96											9.93	5.63	3.99	1.81	1.25	8.75	8.65272

## Sheet: Fig1b
	iHEP-MPS			iHEP-TC
D3	36.17	38.755	26.255	13.285	10.15	10.025
D5	49.67	44.215	60.01	10.65	10.4	10.275
D7	26.45	42.575	56.885	13.66	11.03	12.78
D9	42.65	52.945	51.26	11.53	9.65	9.15
D11	52.37	40.39	56.885	9.15	10.4	9.775
D13	46.43	51.855	55.635	5.64	7.145	8.395
D15	44.27	32.205	33.755	3.885	7.27	8.27

## Sheet: Fig1c
Basal	Glucagon	Insulin
-0.146627	0.049544	-0.498851
-0.124506	0.206883	-0.206649
-0.0862696	0.218122	-0.622475
-0.0246484		-0.230368

## Sheet: Fig1d
	Glucagon				Insulin
PCK1	0.453861	1.05165	1.49449		0.317696	0.247487	0.284294	0.196849
G6PC	0.597949	0.983032	1.41902		0.220766	0.340391	0.23302	0.176942
GCK	0.538343	2.20058	0.261073		5.00382	4.68725	4.51928	3.21157
SREBP1c	0.622431	0.877682	0.776713	1.72317	2.16475	2.80817	2.24005	1.81844

## Sheet: Fig1i
Cell Ratio	total FA				Flurecent FA
1	48.9533	46.8195	53.4456	61.9809	0.211808	0.202335	0.277999
5	118.756	129.7	72.1706	82.3084	0.374926	0.44201	0.430218
30	440.37	223.997	305.062		1.14626	1.18044	1.0872

## Sheet: Fig1j
0:1	1:1	2:1	5:1	15:1	30:1
-0.222945	-0.135628	-0.567078	-0.331977	-0.345394	0.712578
-0.550773	-0.460796	-0.360585	-0.287225	0.401176	0.216661
-0.0846216	-0.313138	-0.215242	-0.0301058	-0.527769	0.493368
-0.0528885	-0.14206	-0.151225	0.107193	0.0786508	0.392747
			-0.437807
			-0.780807
			-0.554807

## Sheet: Fig2c
	Fat control				M1+Fat
iAdipo	0.863492	1.07937	1.10476	0.952381	0.565076	0.325597	0.27359	0.36809
iHeps	1.45316	0.744184	0.802652		1.9199	2.23666	3.35604

## Sheet: Fig2d
	iAdipo Control					M1+iAdipo
LDH mU/mL	151.8	92.8	136.5			178	175.8	156.2
Fatty Acid (RFU)	0.850231	0.739291	1.84941	0.561072		2.36732	2.39903	2.45863	3.09928
Glycerol (x10 µg/mL)	1.22197	1.34435	1.99123	1.99123		2.94497	4.85498	2.40299	3.19755

## Sheet: Fig2e
	iAdipo only				M1-co-iAdipo
GLUT4	0.608471	1.01532	1.6355	0.740708	0.0629039	0.154402	0.086705	0.23784
FATP1	0.770262	1.02366	1.35588	0.850199	0.901879	0.452342	0.53764	0.245073
HSL	0.188856	0.268939	1.84371	1.6985	0.688022	0.491204	0.664763	0.582237
AQ	0.320082	0.711241	1.80752	1.16115	0.0617153	0.030898	0.0850667	0.0466606
LEP	1.36696	0.912857	0.860717	0.859465	4.76348	3.95867	14.4715	6.525
TNFα	0.569664	0.459918	0.955755	2.01466	166.102	682.727	195.109	365.542
IL6	0.637074	0.568731	1.43834	1.35586	11.4663	16.714	4.57372	3.26876

## Sheet: Fig2f
	iAdipo only				M1-co-iAdipo
TNFα	2.05959	0.153466	0.786947		15.0761	8.95133	7.43095
NFKB1	1.18885	0.921753	0.889393		2.61382	4.20051	2.97018
NFKB2	1.25236	0.975192	0.925265	0.847186	3.26966	9.08037	3.32952
PCK1	1.36739	1.01188	0.620724		2.80596	7.23999	6.96121
GCK	1.24804	0.895478	0.856486		0.207071	9.06318	3.33346
SREBF1	0.630384	1.97408	0.395534		2.18493	4.18607	0.467545

[truncated: 39 more sheets: Fig2g, Fig2h, Fig2i, Fig3c, Fig3d, Fig3e, Fig3f, Fig3g, Fig3h, Fig4b, Fig4c, Fig4d, Fig4e, Fig4f, Fig4g, Fig4i, Fig4j, Fig4k, Sup Fig1b, Sup Fig1c …]
